# Supplementary material for: Dynamics in the murine norovirus capsid revealed by high-resolution cryo-EM
Source: PLoS Biol. 2020 Mar 31;18(3):e3000649. doi: 10.1371/journal.pbio.3000649 (PMC7108717; doi:10.1371/journal.pbio.3000649)
Supplement: S1 Data — Sheet 1 shows the TCID50 titres for wtMNV used to plot Fig 2A. Sheet 2 shows the SYTO-9 and SYPRO-Orange fluorescence for wtMNV used to plot Fig 2B. The data were normalised on a scale between the fluorescence value at 25°C (set to 0%) and the highest fluorescence value (set to 100%) for each repeat. At least 2 technical repeats were performed for each assay, and the means of these normalised values were taken for each biological repeat. The means of the biological repeats were plotted in Fig 2B. Sheet 3 shows the TCID50 titres for virus or RNA used to plot Fig 2C. The log10 value of each titre was calculated, then log10 values were normalised against the titre at 37°C. The mean normalised titres at each temperature were plotted in Fig 2C. MNV, murine norovirus; TCID50, median tissue culture infectious dose; wt, wild type. (XLSX) [file pbio.3000649.s014.xlsx]

## Sheet: Fig 2a
Temperature (°C)	Log10 TCID50/ml
	Repeat 1	Repeat 2
4	6.64933	5.49969
25	6.83315	5.83315
37	6.64933	5.83315
42	6.64933	6.16732
47	6.49969	5.49969
52	6.33244	5.66652
55	5.83315	5
58	4.33244	3
61	2.49415	2.49969
64	0	0
67	0	0
70	0	0

## Sheet: Fig 2b
Temperature (°C)	SYTO-9 Fluorescence (AU)									SYPRO-Orange Fluorescence (AU)
	Biological Repeat 1			Biological Repeat 2			Biological Repeat 3			Biological Repeat 1			Biological Repeat 2			Biological Repeat 3
	Technical Repeat 1	Technical Repeat 2	Technical Repeat 3	Technical Repeat 1	Technical Repeat 2	Technical Repeat 3	Technical Repeat 1	Technical Repeat 2	Technical Repeat 3	Technical Repeat 1	Technical Repeat 2	Technical Repeat 3	Technical Repeat 1	Technical Repeat 2	Technical Repeat 3	Technical Repeat 1	Technical Repeat 2	Technical Repeat 3
25	1974.27	2351.92		453.39	292.151		280.002	498.211	355.75	-185.318	37.5885		-9.10671	-13.1784		26.4018	56.9168
25.6	1633.04	2081.16		465.518	302.388		228.067	355.018	291.188	-195.857	25.133		3.10049	-10.5564		11.9848	47.2484
26.8	1416.29	1780.92		443.109	369.014		137.503	265.603	187.146	-199.563	20.9183		14.141	-0.69369		-5.00642	32.3393
27.8	1262.2	1479.35		355.02	327.936		104.395	210.115	87.6094	-200.325	5.11707		16.4593	-1.41737		-16.0223	12.85
28.8	1052	1212.01		289.372	304.291		101.218	184.045	99.6862	-200.938	-20.7129		7.87022	-8.33652		-18.8797	4.00052
29.8	852.93	986.905		212.037	315.289		84.017	156.783	116.967	-183.335	-40.3859		-5.52134	-12.1542		-17.6843	-0.96896
30.8	688.735	776.384		181.641	298.668		53.6973	118.678	116.539	-158.161	-53.5064		-12.0137	-18.438		-17.8046	-6.31178
31.8	488.498	565.056		137.556	289.842		45.0046	54.6257	73.2071	-138.629	-63.2762		-16.2064	-20.5439		-24.3635	-10.4457
32.7	296.415	317.292		76.0763	260.78		31.4099	-11.1867	29.4631	-117.811	-67.4291		-15.9658	-19.5904		-31.0686	-23.1767
33.8	117.716	53.0497		42.7976	169.973		38.9589	1.85846	47.3596	-94.7314	-63.2096		-18.7475	-26.7839		-34.1558	-32.7733
34.8	-122.688	-117.852		37.4194	93.4175		43.7781	12.7451	55.3584	-53.8977	-51.1994		-20.3699	-37.5263		-33.8703	-32.1585
35.7	-366.994	-325.64		-32.9919	-14.0541		6.79834	-15.9766	23.8358	-14.9794	-28.7589		-11.9393	-37.4517		-38.6273	-31.3066
36.7	-428.268	-494.057		-102.914	-135.331		-3.78098	-23.5679	21.1394	7.46713	-20.3417		-13.6576	-32.6048		-44.7318	-39.7089
37.8	-465.197	-597.35		-129.507	-224.376		45.2176	15.6622	33.1628	51.7564	-11.9322		-21.2589	-34.0004		-41.6187	-50.5294
38.7	-632.844	-759.103		-187.823	-268.845		69.8533	3.94383	43.2039	83.3266	-2.19197		-32.4879	-45.1435		-38.0998	-48.1559
39.8	-777.731	-856.674		-218.047	-316.787		65.1458	-7.31293	14.0287	93.9904	-0.34148		-38.7594	-52.3692		-36.6123	-40.551
40.7	-852.698	-874.852		-257.074	-364.054		50.8794	-18.8603	-33.3297	111.019	0.212415		-35.5451	-49.1223		-35.802	-37.2024
41.7	-900.192	-833.399		-298.202	-385.597		-7.23995	-58.5045	-33.0825	134.502	5.00078		-36.3356	-47.218		-38.384	-41.1058
42.7	-876.028	-820.903		-341.696	-423.564		-48.8658	-55.4032	-70.5223	154.47	9.53398		-34.7942	-42.4278		-39.0968	-42.4266
43.7	-811.811	-832.891		-359.646	-405.673		-71.2161	-29.2756	-114.08	155.267	25.6488		-22.309	-31.8423		-34.8532	-34.8866
44.7	-759.076	-852.875		-394.748	-385.495		-99.6967	-14.3615	-112.899	145.839	46.1241		-13.3425	-20.8251		-29.4574	-26.5595
45.7	-685.003	-766.691		-384.734	-347.723		-101.999	-33.963	-97.2501	130.171	55.553		-11.0488	-9.8306		-24.1777	-21.1368
46.7	-544.983	-515.617		-317.348	-284.752		-80.1297	-75.2919	-112.667	127.088	70.2997		-3.31281	-4.8437		-16.7699	-19.5156
47.7	-237.148	-279.747		-248.505	-236.381		-105.204	-102.197	-138.439	108.368	72.6523		10.2373	-5.19267		-3.31939	-11.4949
48.7	55.793	-95.1108		-176.342	-158.377		-126.926	-100.293	-122.997	65.7681	55.2069		16.3922	2.67975		3.31197	-1.17426
49.8	257.935	74.9468		-92.5733	-73.329		-111.308	-91.565	-74.2605	38.7086	29.6622		19.0819	11.2926		7.33695	2.91294
50.7	485.811	250.145		-1.60235	-16.266		-66.2439	-79.5617	-44.4261	21.9959	22.9177		34.45	20.9857		13.1598	8.25568
51.7	717.765	506.557		114.769	98.8019		-26.5863	-66.3557	-17.448	-0.2679	32.7733		48.8774	38.5387		21.2486	15.0169
52.7	989.912	811.207		229.108	241.371		-8.39768	-72.7488	25.2447	-21.3821	30.8288		60.8247	50.8785		32.5928	27.751
53.7	1278.12	1058.27		335.769	357.108		66.968	-23.3416	57.8423	-19.4464	17.2844		73.7786	60.9805		45.522	36.6427
54.7	1507.36	1332.47		488.537	543.901		169.726	50.9991	143.408	-7.32735	11.3734		85.7347	76.6699		64.6463	47.587
55.7	1893.6	1692.71		613.008	703.712		237.17	67.5398	255.186	-30.8139	13.0068		99.1916	99.3884		80.0023	62.7154
56.7	2494.34	2089.81		713.546	829.696		368.733	171.369	404.589	-65.169	4.82164		112.815	122.45		95.7688	79.5719
57.7	3209.41	2581.35		898.44	1067.07		544.223	412.517	641.757	-83.4803	10.3637		136.161	145.959		119.839	102.504
58.7	4075.1	3258.21		1208.79	1381.58		768.022	667.105	895.18	-114.277	31.9814		171.915	185.451		154.343	127.462
59.7	5262.32	4177.51		1574.95	1797.46		1067.15	878.062	1094.24	-135.402	61.1244		222.137	243.27		210.159	164.929
60.8	6792.9	5347.12		2083.22	2313.3		1289.71	1068.47	1274.52	-112.137	110.942		291.85	334.199		289.746	230.231
61.7	8611.08	6755.67		2673.86	2918.46		1505.98	1275.93	1545.42	-35.9077	194.819		407.059	489.83		407.423	337.645
62.7	10728.6	8418.37		3255.62	3605.39		1779.82	1529.39	1805.87	83.9757	348.048		599.766	724.696		627.63	531.931
63.7	12803.1	10075.6		3822.92	4138.42		1952.62	1711.64	1937.94	339.744	611.395		856.307	1034.31		973.513	832.673
64.9	14024.8	11173.5		4052.73	4269.14		1940.75	1696.82	1916.22	812.64	1012.61		1102.96	1329		1320.12	1125.73
65.7	13873.7	11089.9		3916.55	4031.59		1774.21	1573.86	1746.46	1320.41	1457.29		1251.48	1497.22		1539.97	1306.57
66.7	12738.8	10151.8		3602.38	3699.62		1539.88	1362.97	1557.12	1654.64	1734.29		1288.29	1546.61		1623.74	1370.49
67.7	11210	8982.31		3140.86	3353.18		1384.41	1117.55	1402.38	1753.36	1827.06		1274.2	1543.07		1626.81	1370.45
68.7	9483.09	7582.49		2662.41	2963.42		1201.67	897.052	1209.28	1712.74	1849.92		1251.64	1535.71		1609.48	1367.91
69.7	7800.28	6074.06		2177.97	2513.87		932.502	604.204	911.386	1652.67	1853.14		1228.76	1533.24		1596.02	1371.55
70.7	6239	4649.6		1694.71	2039.91		706.527	323.571	694.567	1568.63	1831.65		1219.77	1531.41		1589.51	1383.58
71.7	4676.07	3441.62		1300	1605.63		512.949	95.6757	556.105	1504.92	1811.26		1233.75	1553.12		1607.16	1425.23
72.7	3279.76	2351.64		892.645	1210.42		333.837	-79.3066	370.429	1521.82	1832.73		1263.38	1594.01		1661.19	1499.1
73.7	2045.31	1329.33		469.242	789.729		154.658	-215.874	195.792	1566.93	1893.16		1289.06	1638.47		1730.01	1583.36
74.7	928.327	416.069		74.9889	350.379		-9.76573	-349.524	54.2803	1556.61	1951.07		1301.76	1668.77		1788.6	1656.93
75.7	-133.673	-417.338		-263.547	34.8092		-143.715	-509.981	-83.6349	1526.64	1945.32		1314.46	1679.36		1834.28	1699.77
76.7	-1109.01	-1254.79		-599.345	-284.667		-297.84	-696.039	-236.018	1477.79	1916.33		1318.84	1672.05		1862.82	1728.53
77.5	-1940.29	-2049.1		-948.396	-616.279		-465.912	-847.187	-327.112	1390.65	1885.94		1314.76	1666.1		1872.48	1757.43
78.7	-2699.56	-2661.02		-1220.2	-848.936		-563.745	-979.809	-433.221	1292.58	1830.92		1320.21	1666.61		1882.68	1776.88
79.7	-3396.99	-3175.65		-1457.25	-1048.27		-639.608	-1083.37	-550.113	1173.02	1766.18		1312.67	1645.76		1873.9	1775.67
80.7	-3970.3	-3649.68		-1654.89	-1201.34		-719.704	-1183.13	-635.822	1019.48	1685.7		1284.62	1587.64		1833.78	1741.59
81.5	-4366.74	-4052.35		-1780.55	-1343.82		-791.767	-1266.51	-717.691	850.107	1583.48		1244.08	1521.75		1779.39	1695.04
82.7	-4636.23	-4394.56		-1885.39	-1471.93		-840.263	-1325.21	-755.725	695.956	1482.51		1208.37	1470.94		1714.08	1647.5
83.7	-4863.06	-4670.95		-1978.62	-1549.58		-847.903	-1389.01	-767.148	550.379	1381.12		1173.1	1411.33		1648.45	1594.97
84.5	-5080.01	-4888.4		-2034.49	-1601.92		-873.591	-1446.52	-775.7	397.328	1277.93		1126.15	1347.95		1589.06	1545.44
85.7	-5239.16	-5028.7		-2067.73	-1653.99		-895.629	-1510.26	-775.295	237.618	1164.97		1085.47	1291.81		1519.91	1488.41
86.7	-5346.72	-5161.29		-2083.59	-1691.8		-882.783	-1537.08	-791.571	78.6878	1058.76		1052.89	1243.42		1448.67	1427.38
87.7	-5473.91	-5321.14		-2129.66	-1683.85		-894.421	-1558.04	-822.185	-61.6483	966.454		1020	1191.61		1380.58	1365.18
88.7	-5582.14	-5441.91		-2170.14	-1652.33		-925.108	-1597.27	-837.135	-189.62	869.957		983.004	1141.33		1314.86	1306.93
89.7	-5623.39	-5547.99		-2202.08	-1662.6		-923.257	-1609.36	-847.973	-322.303	788.562		946.478	1101.06		1260.6	1261.33
90.5	-5678.82	-5649.34		-2214.68	-1671.65		-914.892	-1628.74	-848.108	-470.724	705.034		913.774	1061.12		1200.5	1214.28
91.7	-5740.13	-5772.94		-2189.5	-1666.62		-901.913	-1654.44	-844.564	-611.224	626.962		879.011	1020.97		1143.28	1155.9
92.5	-5773.9	-5884.47		-2155.89	-1675.72		-890.172	-1659.69	-845.239	-722.75	558.374		846.728	978.237		1090.52	1099.93
93.5	-5810.51	-5975.65		-2118.54	-1673.08		-885.932	-1653.78	-842.58	-835.443	482.287		818.028	932.591		1034.42	1051.62

## Sheet: Fig 2c
Temperature (°C)	Virus Infectivity (TCID50/ml)		RNA Infectivity (TCID50/ml)
	Repeat 1	Repeat 2	Repeat 1	Repeat 2
37	5620000	31700000	464000	100000
47	5620000	31700000	215000	316000
52	100000	31700000	681000	316000
58	314000	3170000	2150000	316000
61	1780	1780	14700	316000
65	5.62	1	4640	10000
70	0	1	0	1
