# Supplementary material for: Dynamics in the murine norovirus capsid revealed by high-resolution cryo-EM
Source: PLoS Biol. 2020 Mar 31;18(3):e3000649. doi: 10.1371/journal.pbio.3000649 (PMC7108717; doi:10.1371/journal.pbio.3000649)
Supplement: S2 Data — Sheet 1 shows the TCID50 titres used to plot Fig 4A. Sheet 2 shows the TCID50 titres of wtMNV and MNV52 used to plot Fig 4B. The log10 value of each titre was calculated, then log10 values were normalised against the average titre at 37°C for each condition. The mean normalised titres at each temperature were plotted in Fig 4B. Sheet 3 shows the SYTO-9 absorbance values for wtMNV and for MNV52 used to plot Fig 4C. Each value was normalised against the smallest and largest mean values for each condition, and the means of normalised values were used to generate the trace in Fig 4C. Sheet 4 shows absorbance values for the 2 monoclonal antibodies, 2D3 and 4F9, for both wtMNV and hsMNV, used to plot Fig 4D. Values were normalised by subtracting the average absorbance value of a BSA control, and the mean normalised values were plotted in Fig 4D. hsMNV, heat-stable MNV; MNV, murine norovirus; TCID50, median tissue culture infectious dose; wt, wild type. (XLSX) [file pbio.3000649.s015.xlsx]

## Sheet: Fig 4a
Passage Number	Titre (Log10 TCID50/ml)
	Repeat 1	Repeat 2
0	5.16732	5.66652
1	5	4.49969
2	6.66652	6.16732
3	6	6
4	5.83315	5.49969
5	7	6
6	6.49969	5.66652
7	6.16732	5.83315
8	6	6.16732
9	5.66652	5.66652
10	5.33244	5.33244

## Sheet: Fig 4b
Temperature (°C)	wtMNV TCID50 Titre (TCID50 / ml)				MNV52 TCID50 Titre (TCID50 / ml)
	Repeat 1	Repeat 2	Repeat 3	Repeat 4	Repeat 1	Repeat 2	Repeat 3	Repeat 4
37	316000	100000	11200	316000	31600	100000	63200	10000
47	316000	100000	11200	316000	56200	100000	63200	10000
52	31600	5620	6320	17800	17800	31600	35600	10000
58	10	10	20	5.62	31.6	17800	3516	1780
61	1	1	1	1	5.62	3160	632	5.62
64	1	1	1	1	1	316	1	1
67	1	1	1	1	1	1	1	1
70	1	1	1	1	1	1	1	1

## Sheet: Fig 4c
Temperature (°C)	SYTO-9 Fluorescence (AU)		SYTO-9 Fluorescence (AU)
	wtMNV Repeat 1	wtMNV Repeat 2	MNV52 Repeat 1	MNV52 Repeat 2
30.8	48.7557	35.7433	28.3607	-0.18137
31.8	39.1609	26.7177	20.0028	-14.7706
32.7	28.7494	18.143	11.2791	-30.2092
33.8	31.0658	7.38532	2.10004	-28.5975
34.8	24.6246	-3.10006	1.10259	-24.9691
35.7	1.43106	-11.6613	-2.66766	-25.5017
36.7	-10.8467	-22.0812	-14.8622	-37.9214
37.8	-24.6525	-30.2873	-25.3648	-62.8034
38.7	-45.6343	-42.4221	-28.3034	-71.1729
39.8	-61.8414	-59.3665	-29.5541	-54.8715
40.7	-70.957	-56.7475	-30.0754	-44.5132
41.7	-71.542	-44.7739	-29.5203	-45.6359
42.7	-79.1169	-43.8489	-35.1064	-51.0856
43.7	-91.8551	-51.44	-42.9062	-60.1443
44.7	-91.981	-50.8698	-53.7772	-64.7393
45.7	-76.4029	-49.4126	-60.172	-60.6798
46.7	-58.59	-44.6596	-55.7413	-48.7354
47.7	-44.0323	-30.1415	-47.3689	-45.4961
48.7	-33.0596	-24.5349	-49.1825	-52.9918
49.8	-25.7819	-16.0655	-60.8915	-60.5658
50.7	0.09746	7.52486	-62.0656	-51.3326
51.7	44.8441	32.4888	-56.0614	-38.497
52.7	81.3797	67.0774	-51.1644	-35.6273
53.7	98.5117	99.2074	-44.3032	-31.0795
54.7	104.343	127.685	-31.2873	-14.139
55.7	114.573	171.778	-19.7197	-1.56766
56.7	133.77	232.576	-11.4683	2.71399
57.7	167.956	302.942	-7.65559	13.5657
58.7	226.638	397.665	-8.82247	17.4409
59.7	312.985	534.673	7.18414	33.8238
60.8	455.554	717.776	31.2486	73.0426
61.7	652.864	945.911	52.6656	106.207
62.7	843.921	1155.56	78.0335	141.853
63.7	927.893	1242.71	115.052	185.659
64.9	900.004	1210.19	152.12	220.686
65.7	830.828	1129.78	178.205	247.786
66.7	745.889	1040.75	187.629	258.577
67.7	666.863	961.672	179.999	245.766
68.7	589.141	877.914	165.685	211.419
69.7	502.354	784.428	140.309	165.729
70.7	418.879	694.033	103.579	124.256
71.7	340.507	612.002	67.7314	92.8567
72.7	274.67	537.259	42.6777	69.3147
73.7	214.178	468.445	24.0554	43.8919
74.7	155.467	410.275	10.2435	20.5088
75.7	110.184	362.485	-3.46487	-3.02767
76.7	67.0426	309.822	-24.1388	-30.282
77.5	19.7824	262.368	-40.9679	-50.6089
78.7	-15.6842	227.151	-52.682	-65.46
79.7	-36.2196	202.346	-58.3578	-76.4858
80.7	-52.278	180.511	-60.5208	-84.0699
81.5	-65.1773	162.334	-64.513	-93.5067
82.7	-76.5236	154.208	-64.2814	-97.7278
83.7	-80.8522	150.6	-62.8087	-94.0436
84.5	-79.8416	153.498	-62.5889	-93.391
85.7	-72.8847	158.731	-58.2867	-89.2489
86.7	-63.1122	163.91	-53.4571	-81.4437
87.7	-53.4013	168.736	-49.4517	-77.7507
88.7	-45.2108	175.946	-41.5543	-72.2619
89.7	-36.6939	189.783	-34.1929	-64.6744
90.5	-22.4014	202.829	-28.6769	-58.7207

## Sheet: Fig 4d
Temperature (°C)	wtMNV 2D3 Absorbance (AU)						wtMNV 4F9 Absorbance (AU)						hsMNV 2D3 Absorbance (AU)						hsMNV 4F9 Absorbance (AU)
	Biological Repeat 1			Biological Repeat 2			Biological Repeat 1			Biological Repeat 2			Biological Repeat 1			Biological Repeat 2			Biological Repeat 1			Biological Repeat 2
	TR1	TR2	TR3	TR1	TR2	TR3	TR1	TR2	TR3	TR1	TR2	TR3	TR1	TR2	TR3	TR1	TR2	TR3	TR1	TR2	TR3	TR1	TR2	TR3
25	0.927	0.877	0.984	1.254	1.24	1.286	0.868	0.888	0.975	1.202	1.159	1.23	1.4228	1.2979	1.3233	1.308	1.295	1.277	1.1927	1.215	1.1528	1.392	1.248	1.41
42	0.91	0.902	0.921	1.219	1.247	1.284	0.864	0.901	0.85	1.205	1.207	1.295	1.4048	1.3644	1.3185	1.374	1.29	1.361	1.0836	1.1419	1.0975	1.448	1.325	1.445
54	0.93	0.974	0.928	1.319	1.309	1.287	0.935	0.916	0.856	1.351	1.303	1.313	1.3654	1.3945	1.4097	1.485	1.448	1.536	1.1818	1.451	1.0977	1.313	1.435	1.678
61	0.918	0.875	0.939	1.228	1.214	1.247	0.89	0.89	0.916	1.273	1.179	1.295	1.3758	1.3898	1.4325	1.671	1.684	1.64	1.1124	1.1462	1.1483	1.491	1.629	1.616
64	0.518	0.54	0.579	0.828	0.77	0.859	0.547	0.547	0.487	0.725	0.762	0.842	1.2824	1.1611	1.2821	1.307	1.221	1.139	1.038	0.999	1.0124	1.033	1.22	1.291
74	0.205	0.234	0.319	0.421	0.36	0.337	0.332	0.297	0.312	0.45	0.466	0.587	0.3589	0.472	0.5117	0.646	0.65	0.376	0.2936	0.3438	0.3539	0.486	0.637	0.663
3% BSA control	0.165	0.189	0.227	0.339	0.385	0.296	0.255	0.204	0.365	0.441	0.332	0.456	0.25	0.19		0.33	0.62		0.22	0.19		0.78	0.46
NB 'TR' = Technical Repeat
