# Supplementary material for: Dynamics in the murine norovirus capsid revealed by high-resolution cryo-EM
Source: PLoS Biol. 2020 Mar 31;18(3):e3000649. doi: 10.1371/journal.pbio.3000649 (PMC7108717; doi:10.1371/journal.pbio.3000649)
Supplement: S3 Data — TCID50 titres comparing wtMNV and hsMNV after 30-min incubation at the given temperature. Normalised values were calculated from these data by dividing each value by the average titre at 37°C (wtMNV = 1.54 × 105, hsMNV = 3.05 × 106). The mean normalised values were plotted in S7A Fig. hsMNV, heat-stable MNV; MNV, murine norovirus; TCID50, median tissue culture infectious dose; wt, wild type. (XLSX) [file pbio.3000649.s016.xlsx]

## Sheet: S7c
Temperature (°C)	wtMNV TCID50/ml			hsMNV TCID50/ml
	Repeat 1	Repeat 2	Repeat 3	Repeat 1	Repeat 2	Repeat 3
37	21500	315000	126000	998000	3150000	5000000
42	3160	46300	126000	1460000	9980000	1260000
47	7.34	14700	5010	463000	3150000	792000
52	0	0	0	998000	1460000	500000
57	0	0	0	6810	99800	20000
62	0	0	0	0	0	0
